# Supplementary material for: A Heterotypic Tridimensional Model to Study the Interaction of Macrophages and Glioblastoma In Vitro
Source: Int J Mol Sci. 2021 May 12;22(10):5105. doi: 10.3390/ijms22105105 (PMC8151206; doi:10.3390/ijms22105105)
Supplement: Supplementary file 1 [file ijms-22-05105-s001.zip]

Archive with 1 entries (1 files):
- ijms-1179762-supplementary.pdf
